# Supplementary material for: Study on the effect of water content on physical properties of bentonite
Source: PLoS One. 2025 Jan 14;20(1):e0303522. doi: 10.1371/journal.pone.0303522 (PMC11731700; doi:10.1371/journal.pone.0303522)
Supplement: S1 File — (ZIP) [file pone.0303522.s001.zip]

Archive with 2 entries (2 files):
- 1a.png
- 1b.png
