# Supplementary material for: Study on the effect of water content on physical properties of bentonite
Source: PLoS One. 2025 Jan 14;20(1):e0303522. doi: 10.1371/journal.pone.0303522 (PMC11731700; doi:10.1371/journal.pone.0303522)
Supplement: S4 File — (ZIP) [file pone.0303522.s004.zip]

Archive with 8 entries (8 files):
- 4a.png
- 4b.png
- 4c.png
- 4d.png
- 4e.png
- 4f.png
- 4h.png
- 4i.png
