# Supplementary material for: Study on the effect of water content on physical properties of bentonite
Source: PLoS One. 2025 Jan 14;20(1):e0303522. doi: 10.1371/journal.pone.0303522 (PMC11731700; doi:10.1371/journal.pone.0303522)
Supplement: S6 File — (ZIP) [file pone.0303522.s006.zip]

Archive with 4 entries (4 files):
- 6a.png
- 6b.png
- 6c.png
- 6d.png
